# Supplementary material for: Identification and Classification of Long Non-Coding RNAs in the Mammary Gland of the Holstein Cow
Source: Int J Mol Sci. 2023 Sep 1;24(17):13585. doi: 10.3390/ijms241713585 (PMC10487475; doi:10.3390/ijms241713585)
Supplement: Supplementary file 1 [file ijms-24-13585-s001.zip]

Archive with 1 entries (1 files):
- ijms-2512991-supplementary.xlsx
