# Supplementary material for: Identification and Classification of Long Non-Coding RNAs in the Mammary Gland of the Holstein Cow
Source: Int J Mol Sci. 2023 Sep 1;24(17):13585. doi: 10.3390/ijms241713585 (PMC10487475; doi:10.3390/ijms241713585)
Supplement: Supplementary file 1 [file ijms-24-13585-s001.zip › ijms-2512991-supplementary.xlsx]

## Sheet: Sheet4
id	baseMean	baseMean_control_315d	baseMean_case_30d	foldChange	log2FoldChange	pval	padj		up_down	expression_2103_315d	expression_2042_315d	expression_2048_315d	expression_2103_30d	expression_2042_30d	expression_2048_30d	gene_id	nearest_ref	locus	length	exon_count
TCONS_00000127	30.6964	46.6537	14.7391	0.315925	-1.66234	0.0484838	0.587569		Down	5.93343	3.65298	4.42705	1.17251	1.17933	0.337643	XLOC_000078	NM_001035404.1	AC_000158.1:22123652:22124363:+	627	2
TCONS_00000573	206.569	332.426	80.7108	0.242793	-2.0422	9.92604e-05	0.0101187		Down	5.41825	3.54608	6.60519	0.346515	2.16983	0.260668	XLOC_000422	NM_001113277.1	AC_000158.1:81071112:81127759:+	4004	2		Chr1	81071112	81127759	+	ETV5
TCONS_00000892	39.462	9.58128	69.3427	7.23731	2.85545	0.0455568	0.576277		Up	2.32177	0.365965	3.60498	14.7877	16.3426	0.185019	XLOC_000639	NM_001034436.1	AC_000158.1:122938358:122999875:+	290	2
TCONS_00001928	90.3223	5.34839	175.296	32.7755	5.03455	0.00553451	0.199948		Up	0.206551	0.194421	0.580792	2.82285	4.82434	7.11782	XLOC_001382	XM_002684859.4	AC_000158.1:74529138:74595092:-	1069	2
TCONS_00002045	395.854	243.667	548.042	2.24914	1.16938	0.0164322	0.306799		Up	2.84356	3.86369	2.99222	5.51066	3.94959	2.7929	XLOC_001477		AC_000158.1:80169589:80179115:-	4657	2
TCONS_00004577	303.699	177.658	429.741	2.41892	1.27436	0.0203272	0.354385		Up	11.5282	8.67133	13.3832	14.9293	15.0466	13.4539	XLOC_003131	XM_010802030.1	AC_000159.1:43926336:43956395:-	989	2
TCONS_00004705	8.0622	0	16.1244	Inf	Inf	0.00389927	0.164816		Up	0	0	0	1.62549	0.142206	0.563294	XLOC_003235	XM_002685418.3	AC_000159.1:64163254:64185409:-	654	3
TCONS_00006010	42.304	11.8638	72.7442	6.1316	2.61626	0.0020588	0.106058		Up	0.0597369	0.246811	0.338032	0.570484	0.798291	0.727409	XLOC_004109	XM_010803239.1	AC_000160.1:30574679:30693853:+	3432	2
TCONS_00007339	642.415	912.256	372.573	0.408408	-1.29192	0.000909483	0.0606206		Down	193.534	187.095	197.507	56.3656	46.573	30.3049	XLOC_004984		AC_000160.1:21433274:21451080:-	294	2
TCONS_00007734	247.358	149.601	345.115	2.3069	1.20595	0.00907374	0.2457		Up	2.07013	2.11033	2.82739	3.31034	4.28588	1.96439	XLOC_005241		AC_000160.1:57176085:57190374:-	3987	2
TCONS_00007858	53.9115	88.7469	19.076	0.214949	-2.21793	0.0484715	0.587569		Down	14.4901	31.787	11.8818	0.951781	8.691	0.437193	XLOC_005316	XM_005204485.2	AC_000160.1:78359232:78457756:-	279	3
TCONS_00007979	5.13164	0	10.2633	Inf	Inf	0.0421208	0.576277		Up	0	0	0	0	1.24989	1.61886	XLOC_005396		AC_000160.1:87690479:87691941:-	324	2
TCONS_00008771	67.3047	1.6403	132.969	81.0638	6.34099	0.0278013	0.430175		Up	2.90405e-49	0.257061	0.167235	1.01158	4.98971	9.90165	XLOC_006002	XM_010804147.1	AC_000161.1:36437254:36441146:+	698	2
TCONS_00008773	618.858	35.8528	1201.86	33.5221	5.06704	0.00982034	0.251903		Up	0.139794	0.112397	0.147519	1.14584	1.9347	3.24542	XLOC_006003	XM_010804147.1	AC_000161.1:36541456:36558563:+	16760	2
TCONS_00010180	338.318	32.8023	643.835	19.6278	4.29482	4.22218e-07	9.14629e-05		Up	2.47144	3.54994	2.72566	35.858	27.0041	28.32	XLOC_007129	XM_010804160.1	AC_000161.1:40452577:40455789:-	694	2
TCONS_00010615	4.05975	0	8.11949	Inf	Inf	0.041719	0.576277		Up	0	0	0	0	1.81623	1.49703	XLOC_007443	XM_010804400.1	AC_000161.1:81054686:81055737:-	239	2
TCONS_00010780	36.5345	16.1277	56.9414	3.53066	1.81994	0.0130949	0.266982		Up	1.29571	0.822457	1.51572	1.19962	5.68274	1.50406	XLOC_007571	NM_001075657.1	AC_000161.1:99825783:99859533:-	838	3
TCONS_00011358	56170.8	35442	76899.6	2.16973	1.11752	0.00489232	0.188409		Up	2331.89	2237.33	2281.29	2291.84	3715.26	2371.88	XLOC_008032		AC_000162.1:22625463:22680254:+	964	2
TCONS_00012030	7.82596	14.5547	1.09724	0.0753871	-3.72954	0.0474599	0.583319		Down	6.17735	2.0461	2.58411	0	0.421394	0.165352	XLOC_008500		AC_000162.1:74963910:74965029:+	254	3
TCONS_00012647	25.5584	41.191	9.9258	0.24097	-2.05308	0.0436135	0.576277		Down	8.56656	16.7292	6.7219	0	4.88425	0.794467	XLOC_008902	XM_010804723.1	AC_000162.1:230967:312967:-	237	2
TCONS_00012998	22.2726	4.02863	40.5165	10.0571	3.33015	0.0454909	0.576277		Up	0.949193	0.473165	0.940966	3.48498	2.12834	5.5357	XLOC_009211	XM_010804845.1	AC_000162.1:25177168:25233192:-	315	2
TCONS_00013114	80.3345	12.1077	148.561	12.2699	3.61706	0.0206073	0.354385		Up	1.59471e-13	7.7815e-10	9.64174	17.346	11.6608	25.5047	XLOC_009282	NM_001035439.1	AC_000162.1:29150241:29212264:-	240	2
TCONS_00014214	33.8153	0.55694	67.0736	120.432	6.91208	0.00029863	0.0246441		Up	0	0.21515	0	4.90679	1.92346	5.4253	XLOC_010015	XM_010805790.1	AC_000162.1:114975609:115050942:-	481	2
TCONS_00014380	181.366	250.666	112.066	0.447072	-1.16142	0.0309374	0.470303		Down	9.35823	22.2148	15.7957	4.02743	5.77653	2.80095	XLOC_010130	NM_174417.2	AC_000163.1:7035315:7075013:+	975	3
TCONS_00017362	146.992	45.8195	248.164	5.41612	2.43726	0.0081364	0.227584		Up	1.31272	0.628734	1.69369	4.89839	2.11718	3.01941	XLOC_012269	XM_010807089.1	AC_000164.1:27353143:27714458:+	2378	5
TCONS_00017554	238.529	65.9195	411.138	6.23697	2.64084	0.000880765	0.0606206		Up	2.91224	2.62515	4.26488	11.739	9.4605	10.5163	XLOC_012384	XM_010807249.1	AC_000164.1:45517353:45522083:+	1258	2
TCONS_00018805	34.8663	10.7788	58.9538	5.4694	2.45138	0.00307084	0.147827		Up	0.772078	1.12561	1.50816	3.74751	4.35816	2.6509	XLOC_013313	XM_010806918.1	AC_000164.1:18202902:18203516:-	584	2
TCONS_00019123	3318.41	2072.96	4563.86	2.20161	1.13856	0.0164541	0.306799		Up	154.4	130.651	146.353	167.844	192.788	155.364	XLOC_013518	XM_010807114.1	AC_000164.1:34614844:34652383:-	897	2
TCONS_00020026	327.512	436.851	218.173	0.499422	-1.00167	0.0452474	0.576277		Down	9.91514	4.76136	6.14335	1.9985	4.12159	0.792721	XLOC_014135	XM_010807720.1	AC_000165.1:9507522:9512018:+	3939	2
TCONS_00020595	64.4064	36.4655	92.3474	2.53246	1.34054	0.0322227	0.485583		Up	7.5984	5.70588	5.77642	9.32143	13.8221	5.69348	XLOC_014531	XM_010808048.1	AC_000165.1:70855954:71171493:+	359	2
TCONS_00021189	11.9041	0.526423	23.2818	44.2264	5.46683	0.0105817	0.251903		Up	0.0845976	0.099566	0.453431	4.55814	3.73365e-09	3.44315	XLOC_014971		AC_000165.1:18707780:18782258:-	245	2
TCONS_00021586	100033	149600	50464.8	0.337331	-1.56776	3.20142e-05	0.0039629		Down	30883.9	30092.3	30091.9	7049.53	7935.94	3385.46	XLOC_015283	NM_001010995.2	AC_000165.1:60241549:60277333:-	306	3
TCONS_00022016	6.10319	0	12.2064	Inf	Inf	0.00774006	0.227348		Up	0	0	0	1.03028	0.834585	0.519054	XLOC_015571		AC_000165.1:89950181:89961629:-	535	3
TCONS_00022067	18.5746	35.9337	1.21541	0.0338237	-4.88582	0.0139185	0.27725		Down	2.07315	6.28022	1.40093	0.0102366	0.301698	0.0087418	XLOC_015611	XM_010808240.1	AC_000165.1:100273429:100414234:-	668	3
TCONS_00023829	244.332	44.1575	444.506	10.0664	3.33147	0.00357413	0.155466		Up	0.501012	0.644202	0.519255	2.72766	2.30532	3.33033	XLOC_016897	XM_005210910.2	AC_000166.1:64886298:64932254:-	4938	2
TCONS_00024356	96.8439	31.6995	161.988	5.11012	2.35336	0.0395573	0.55734		Up	2.70281	4.64534	3.90905	12.0756	4.90431	11.0854	XLOC_017317	XM_005211112.2	AC_000166.1:102886368:102892797:-	521	2
TCONS_00024512	61.8372	1.1044	122.57	110.983	6.7942	2.2148e-07	5.4832e-05		Up	0.0907687	0.187224	4.33502e-06	7.23555	3.38466	4.91387	XLOC_017449		AC_000167.1:7542404:7543329:+	755	2
TCONS_00024513	42.3494	1.84248	82.8563	44.97	5.49089	0.00347148	0.155466		Up	0	0.0128203	0.555453	3.551	2.33237	5.58565	XLOC_017449		AC_000167.1:7542407:7543329:+	630	2
TCONS_00024834	167507	51842.7	283172	5.46214	2.44947	0.000993186	0.0617767		Up	6434.57	11413	7469.02	26915.2	22492.1	23841.1	XLOC_017667		AC_000167.1:26814218:26815333:+	378	2
TCONS_00024835	153030	205346	100714	0.490463	-1.02778	0.00468692	0.184601		Down	30516.4	28343.8	31030.5	10260	10471.4	5114.53	XLOC_017667	NM_001046565.1	AC_000167.1:26814250:26833302:+	426	2
TCONS_00024837	26484.5	6292.51	46676.4	7.41777	2.89099	0.000998124	0.0617767		Up	785.955	1446.11	1041.87	4315.38	3890.38	4457.53	XLOC_017667	NM_001075464.2	AC_000167.1:26814251:26874310:+	355	2
TCONS_00024971	50.8436	78.2874	23.3998	0.298896	-1.74228	0.0206537	0.354385		Down	10.427	13.7176	11.3174	2.45049	4.99407	0.32469	XLOC_017757	NM_174804.3	AC_000167.1:42537121:42678523:+	409	4
TCONS_00024975	17.6889	33.6729	1.70494	0.0506324	-4.30379	0.0184355	0.336302		Down	1.91423	9.10877	3.25661	0.0290007	0.521996	0.0920222	XLOC_017757	NM_001105025.2	AC_000167.1:42650419:42690347:+	429	3
TCONS_00024978	99.3113	193.085	5.53725	0.0286777	-5.12393	7.27567e-14	4.20291e-11		Down	39.7326	63.1911	55.5033	0.668417	1.29619	0.703582	XLOC_017757		AC_000167.1:42671310:42679134:+	226	2
TCONS_00024979	6.27003	12.5401	0	0	#NAME?	0.0127323	0.262679		Down	4.72846	4.15764	0.939135	0.0334306	0.00809356	0.0124424	XLOC_017757	NM_001105025.2	AC_000167.1:42671310:42742227:+	239	2
TCONS_00024982	93.6751	169.878	17.4725	0.102853	-3.28134	0.0107789	0.251903		Down	28.6082	82.8963	27.6808	1.69203	4.43039	2.37911	XLOC_017757		AC_000167.1:42671311:42676963:+	223	2
TCONS_00025065	288.396	20.2041	556.588	27.5483	4.78389	0.0125866	0.262679		Up	0.849968	1.08939	0.254412	7.55106	5.93402	14.8003	XLOC_017811		AC_000167.1:48376847:48415432:+	1680	3
TCONS_00025067	15.8857	2.43202	29.3394	12.0638	3.59261	0.0371556	0.527792		Up	0.262856	0.260377	0.265475	0.666675	1.98176	2.39603	XLOC_017811		AC_000167.1:48376847:48457874:+	536	3
TCONS_00026548	33.09	0.835409	65.3445	78.2186	6.28944	0.0164641	0.306799		Up	0	0.24457	0	0.240092	5.12585	5.95007	XLOC_018845	XM_010809273.1	AC_000167.1:49527992:49605019:-	529	3
TCONS_00026777	146.873	87.5489	206.197	2.35521	1.23586	0.0110254	0.251903		Up	30.3406	16.0393	22.3081	22.5982	56.7693	20.4844	XLOC_019017		AC_000167.1:74707215:74737478:-	239	2
TCONS_00026788	191.641	5.40942	377.872	69.8545	6.12628	2.47533e-06	0.000461956		Up	0.122108	0.230972	0.243679	6.70557	6.09274	7.97691	XLOC_019024	XM_010809514.1	AC_000167.1:76581299:76595027:-	1712	3
TCONS_00027914	10.6903	21.3806	0	0	#NAME?	0.0160249	0.306799		Down	2.27921	0.00266214	0.955772	1.32717e-08	1.6568e-08	1.53225e-13	XLOC_019812	NM_001206502.1	AC_000168.1:74064110:74065671:+	1271	2
TCONS_00028242	6.14346	12.2869	0	0	#NAME?	0.0236834	0.387202		Down	6.30184	0	2.93975	0	0	0	XLOC_020028		AC_000168.1:99927540:99934544:+	257	2
TCONS_00028308	318.409	39.7366	597.081	15.026	3.90939	0.0350046	0.509773		Up	1.30968	0.286405	0.6649	1.91309	6.25557	8.12768	XLOC_020075	XM_010810432.1	AC_000168.1:102154704:102159004:+	3336	3
TCONS_00028334	160.239	98.8616	221.617	2.24169	1.16459	0.0110419	0.251903		Up	1.33506	0.815902	1.1391	1.39998	2.80902	0.622453	XLOC_020089	NM_001078038.1	AC_000168.1:104133198:104138873:+	5631	2
TCONS_00028551	14.4552	2.50623	26.4041	10.5354	3.39717	0.00951709	0.249896		Up	0	1.90013	0	4.27612	2.50651	4.16999	XLOC_020238	XM_010809738.1	AC_000168.1:6018246:6018675:-	223	2
TCONS_00028770	283.385	173.289	393.48	2.27065	1.18311	0.00700149	0.220611		Up	1.99685	2.66517	2.30255	1.95006	5.29847	2.31801	XLOC_020344	XM_010809913.1	AC_000168.1:22531782:22635134:-	4612	2
TCONS_00028872	6.73713	0	13.4743	Inf	Inf	0.0248789	0.395552		Up	0	0	0	5.00781	2.57539	0	XLOC_020430	XM_005212664.2	AC_000168.1:29941807:29980090:-	215	2
TCONS_00029140	47.8208	11.8722	83.7695	7.05597	2.81884	0.0346607	0.509043		Up	1.26616	0.966084	1.15386	4.18924	2.17108	5.09127	XLOC_020626		AC_000168.1:63224308:63229003:-	646	2
TCONS_00029471	38.9112	14.8322	62.9902	4.24685	2.08639	0.00935853	0.249513		Up	1.26947	1.50135	1.98127	4.7991	3.36933	2.80631	XLOC_020853		AC_000168.1:98158651:98161239:-	585	3
TCONS_00030358	271.609	383.23	159.989	0.417476	-1.26024	0.0106974	0.251903		Down	50.8363	57.674	59.3114	20.4176	27.9983	1.22234	XLOC_021446		AC_000169.1:71519133:71519583:+	425	2
TCONS_00030389	125.194	179.449	70.9382	0.39531	-1.33894	0.0241501	0.391141		Down	37.5891	59.1852	46.8717	7.86886	29.8931	3.58533	XLOC_021461	XM_002691939.4	AC_000169.1:73175554:73234895:+	231	2
TCONS_00030391	85.9445	128.924	42.9648	0.333257	-1.58529	0.020028	0.354385		Down	19.9449	24.888	25.6959	3.12571	14.9362	0.437061	XLOC_021463	XM_010810922.1	AC_000169.1:73331249:73741498:+	340	3
TCONS_00030402	167.948	248.593	87.3029	0.351189	-1.50968	0.00598804	0.203476		Down	11.1188	12.2088	12.7435	3.14428	6.07754	0.138995	XLOC_021466	XM_010810922.1	AC_000169.1:73623166:73721230:+	1283	2
TCONS_00031155	47.5857	86.5103	8.6611	0.100116	-3.32025	3.52981e-05	0.0040781		Down	23.1814	18.6087	17.2449	1.559	2.97483	7.85338e-30	XLOC_021983	XM_010810912.1	AC_000169.1:71953242:71992368:-	273	2
TCONS_00032359	16.3014	3.5822	29.0206	8.10135	3.01816	0.0118936	0.260574		Up	0.838538	1.74874	0	3.60252	3.50381	3.61666	XLOC_022877		AC_000170.1:63403941:63404326:+	265	2
TCONS_00032569	1837.98	2502.05	1173.92	0.469182	-1.09178	0.00548628	0.199948		Down	244.556	235.98	245.704	61.636	108.465	39.6172	XLOC_023014		AC_000170.1:78102731:78105537:+	642	5
TCONS_00032681	15.9963	3.31112	28.6815	8.66216	3.11473	0.00727953	0.221323		Up	4.1065e-19	0.548987	0.121179	0.498995	2.12259	0.971097	XLOC_023115	XM_005214538.2	AC_000170.1:82173241:82176915:+	893	3
TCONS_00032737	37.0364	0	74.0729	Inf	Inf	0.00574382	0.199948		Up	0	0	0	0.410354	1.45679	2.98925	XLOC_023165	XM_002692040.3	AC_000170.1:6794013:6808384:-	1272	3
TCONS_00033726	22.2246	39.9074	4.54176	0.113808	-3.13533	0.0435429	0.576277		Down	1.06322	0.00822006	1.1301	0.0838552	0.0689721	0.00896202	XLOC_023846		AC_000170.1:72446791:72452485:-	3456	2
TCONS_00034887	64.4904	95.5889	33.392	0.349329	-1.51734	0.00814207	0.227584		Down	11.2402	6.04666	8.88701	1.1121	1.24763	2.03013	XLOC_024644		AC_000171.1:13693136:13718013:-	686	4
TCONS_00036316	5.93134	11.8627	0	0	#NAME?	0.0160607	0.306799		Down	2.18886	1.43667	1.86652	0	0	0	XLOC_025684	XM_005216382.2	AC_000172.1:67453357:67454294:+	399	2
TCONS_00037980	58.2511	31.87	84.6323	2.65555	1.40901	0.0465259	0.580067		Up	5.53489	5.02649	5.3819	8.64559	6.98172	6.87571	XLOC_026797		AC_000173.1:55516506:55516976:+	372	2
TCONS_00039056	294.49	11.1831	577.797	51.6671	5.69117	0.00345632	0.155466		Up	0.0808652	0.244411	0.119323	3.21627	2.00945	5.44438	XLOC_027573		AC_000173.1:67180396:67190779:-	4623	3
TCONS_00039057	59.7923	0	119.585	Inf	Inf	0.0105064	0.251903		Up	8.05773e-26	0	0	1.05673	0.944054	5.37476	XLOC_027573		AC_000173.1:67180396:67190779:-	1226	5
TCONS_00039433	211.052	96.1711	325.934	3.3891	1.7609	0.00895489	0.2457		Up	1.63038	1.40612	1.46063	3.03844	2.39207	2.5619	XLOC_027822	XM_010813758.1	AC_000174.1:15782766:15801259:+	3991	2
TCONS_00040094	514.386	326.456	702.315	2.15133	1.10523	0.0116918	0.260574		Up	3.69601	2.7288	3.20799	3.38593	5.04766	3.21754	XLOC_028300	NM_001102340.1	AC_000174.1:70292566:70402802:+	6338	2
TCONS_00040503	69.0856	25.5262	112.645	4.41292	2.14173	0.0235815	0.387202		Up	2.57523	1.16501	2.26327	7.09082	2.57534	3.84445	XLOC_028573		AC_000174.1:10561504:10569837:-	804	3
TCONS_00040925	166.785	262.441	71.1285	0.271027	-1.88349	0.000283884	0.0245986		Down	4.94545	5.09223	4.53431	0.967319	1.46684	0.217242	XLOC_028838	XM_010814062.1	AC_000174.1:64703227:64709416:-	3350	2
TCONS_00041097	366.19	29.0773	703.303	24.1874	4.59618	2.26177e-09	7.83931e-07		Up	0.276457	0.358999	0.207528	2.09219	7.51495	2.97948	XLOC_028943	NM_001205675.1	AC_000174.1:73408350:73416770:-	6400	4
TCONS_00041407	24.3406	9.31008	39.3711	4.22887	2.08027	0.0360491	0.516306		Up	1.52344	4.81272	1.44462	8.16594	3.70502	5.26401	XLOC_029153		AC_000175.1:13009634:13011329:+	220	2
TCONS_00041715	63.236	119.872	6.60036	0.0550619	-4.1828	3.16594e-09	9.14429e-07		Down	3.66437	2.96927	3.26545	0.0248297	0.0267835	0.168899	XLOC_029352	NM_001015650.1	AC_000175.1:39205528:39211814:+	2261	2
TCONS_00042230	146.53	36.8073	256.253	6.96202	2.79951	0.010258	0.251903		Up	1.70277	3.35509	3.20771	15.4977	4.76419	8.97125	XLOC_029678		AC_000175.1:58223782:58236570:+	826	3
TCONS_00043338	1635.12	2312.43	957.821	0.414206	-1.27158	0.00576883	0.199948		Down	409.438	545.749	873.581	136.368	201.572	103.716	XLOC_030447		AC_000175.1:58223381:58246925:-	236	3
TCONS_00043353	1635.12	2312.43	957.821	0.414206	-1.27158	0.00576883	0.199948		Down	409.438	545.749	873.581	136.368	201.572	103.716	XLOC_030447		AC_000175.1:58226220:58246925:-	236	3
TCONS_00043763	8.69391	0	17.3878	Inf	Inf	0.0210176	0.357093		Up	0	0	0	1.08662	0.643251	2.86105	XLOC_030734		AC_000176.1:18693832:18721748:+	308	2
TCONS_00044817	27000.3	11350.7	42650	3.75748	1.90976	0.00800574	0.227584		Up	1717.3	3335.45	2014.67	5256.51	4196.8	4587.59	XLOC_031405	XM_010815707.1	AC_000176.1:9860145:9877807:-	296	3
TCONS_00044818	703.864	1083.97	323.759	0.298679	-1.74333	3.04613e-06	0.000479903		Down	145.975	166.151	181.289	32.0661	10.1049	28.3879	XLOC_031405	XM_005219899.2	AC_000176.1:9874577:9877807:-	409	3
TCONS_00045661	1272.78	1807.02	738.536	0.408704	-1.29087	0.000740349	0.0557837		Down	373.204	265.536	368.004	89.5359	98.6607	50.621	XLOC_031949		AC_000176.1:43900965:43912607:-	336	2
TCONS_00046307	116.303	72.9653	159.64	2.18789	1.12954	0.0399682	0.558587		Up	4.43722	6.6244	4.82428	6.46328	8.35864	5.05663	XLOC_032377	NM_001014943.1	AC_000177.1:24822172:24824047:+	851	2
TCONS_00047067	82.218	0.263212	164.173	623.729	9.28478	0.00156963	0.0877476		Up	0	0	0.0428129	2.68188	1.74101	6.25003	XLOC_032921		AC_000177.1:35652513:35665960:-	1256	2
TCONS_00047096	82.2277	42.1588	122.297	2.90085	1.53648	0.0266425	0.41596		Up	1.51997	0.997746	2.01247	2.57319	2.02356	2.22471	XLOC_032943	XM_005221621.2	AC_000177.1:39510188:39511991:-	1745	2
TCONS_00047678	23.015	42.1981	3.83191	0.0908077	-3.46104	0.00208077	0.106058		Down	1.52066	2.87439	1.47733	0.00647983	0.424808	0.0154961	XLOC_033369		AC_000178.1:28286050:28310751:+	1323	3
TCONS_00047812	285.096	152.271	417.92	2.74458	1.45659	0.00147611	0.0877476		Up	2.18469	4.13108	3.55924	6.44672	6.29028	3.18512	XLOC_033464		AC_000178.1:43860832:43911901:+	2854	2
TCONS_00047840	27307.4	48988.3	5626.56	0.114855	-3.12211	3.13981e-14	2.72064e-11		Down	17551.7	11796.3	13681.5	2674.72	235.158	1.54289	XLOC_033491		AC_000178.1:45378189:45380630:+	213	2
TCONS_00047842	2838.47	0	5676.95	Inf	Inf	0.00752939	0.224973		Up	5.0346e-05	1.0299e-07	9.43521e-06	0.00644381	58.1855	1626.74	XLOC_033491		AC_000178.1:45378189:45393059:+	226	2
TCONS_00047845	245122	106089	384155	3.62107	1.85642	0.00656608	0.214698		Up	26537.6	36078.8	26714.8	64989.1	51206.4	54670.1	XLOC_033491		AC_000178.1:45378189:45413789:+	220	2
TCONS_00049005	70.5757	103.772	37.3796	0.36021	-1.47309	0.0126957	0.262679		Down	6.39069	7.06112	5.37738	1.85947	1.27931	0.753319	XLOC_034298		AC_000178.1:68146629:68149519:-	1023	4
TCONS_00049834	6131.44	12166.6	96.307	0.0079157	-6.98107	3.48087e-47	6.03235e-44		Down	3446.39	2913.98	2321.03	24.2814	5.67495	7.119	XLOC_034916	XM_010817753.1	AC_000179.1:45565643:45658201:+	261	2
TCONS_00049837	56548.2	14957.4	98139	6.56125	2.71397	7.02539e-05	0.00760938		Up	2219.97	4856.11	3536.38	19474.5	20345	4841.93	XLOC_034916	XM_010817753.1	AC_000179.1:45651299:45658201:+	260	2
TCONS_00050253	81.2486	3.21796	159.279	49.497	5.62927	0.00156799	0.0877476		Up	0.224562	0.0730061	0.218676	3.28413	3.06958	5.71894	XLOC_035186	XM_002707778.3	AC_000179.1:15429005:15431909:-	1170	2
TCONS_00050349	117.073	163.507	70.638	0.432018	-1.21084	0.0429296	0.576277		Down	14.7552	10.4576	14.822	3.75889	8.03652	0.590027	XLOC_035250	NM_174841.2	AC_000179.1:21632943:21719408:-	764	2
TCONS_00051031	17.1624	28.9896	5.33527	0.184041	-2.4419	0.0257392	0.405509		Down	1.99873	1.39305	2.91179	0.365171	0.160178	0.103276	XLOC_035692		AC_000180.1:14293917:14295428:+	867	3
TCONS_00051144	18386.2	846.805	35925.5	42.4248	5.40684	0.0329183	0.49164		Up	116.569	154.287	113.7	1369.74	1271.13	4442.34	XLOC_035771	NM_001098887.1	AC_000180.1:24956306:25009726:+	408	3
TCONS_00051156	1315.67	1789.57	841.766	0.470372	-1.08813	0.0120288	0.260574		Down	41.6937	47.6364	43.9442	10.1678	27.1902	5.21427	XLOC_035775		AC_000180.1:25845390:25847924:+	2496	2
TCONS_00051747	866.338	336.797	1395.88	4.14458	2.05122	0.00358837	0.155466		Up	5.47751	3.58162	4.44136	16.303	10.436	5.50798	XLOC_036165	XM_005223349.2	AC_000180.1:9604841:9637536:-	4673	2
TCONS_00051803	468.683	204.778	732.587	3.57747	1.83894	2.84606e-05	0.00379402		Up	1.67745	1.06228	1.21877	2.38776	3.40152	2.16782	XLOC_036196	NM_001191144.1	AC_000180.1:13075149:13138332:-	9681	2
TCONS_00051918	105.525	1.1044	209.945	190.099	7.5706	0.000223716	0.0204052		Up	0.0246646	0.0700671	0	2.73399	1.35873	3.84016	XLOC_036284		AC_000180.1:17507155:17510940:-	2273	2
TCONS_00052009	179.328	245.112	113.544	0.463234	-1.11019	0.0244836	0.392871		Down	8.75972	10.8289	11.3391	1.22569	5.40773	2.18078	XLOC_036346	NM_001034668.3	AC_000180.1:25859301:25861090:-	1475	2
TCONS_00052781	177.436	255.42	99.4518	0.389366	-1.3608	0.0110471	0.251903		Down	8.13479	7.5694	7.43893	1.23124	4.37347	0.704685	XLOC_036820	XM_010818978.1	AC_000181.1:43873805:43877438:+	2058	2
TCONS_00054385	68.5273	35.4338	101.621	2.86791	1.52	0.010961	0.251903		Up	0.173385	0.516894	0.265306	0.756681	0.822326	0.195299	XLOC_038001		AC_000182.1:33926325:33933145:+	6800	2
TCONS_00055726	5.73413	11.4683	0	0	#NAME?	0.0188027	0.339428		Down	5.35426	3.99342	0	0	0	0	XLOC_038880	NM_174295.1	AC_000183.1:31395197:31397697:+	228	2
TCONS_00055927	15.2164	26.4826	3.95009	0.149158	-2.74509	0.0471842	0.583319		Down	5.13532	12.1814	4.8976	0	3.02283	0	XLOC_039030	XM_005225872.2	AC_000183.1:46781467:46851382:+	220	2
TCONS_00056584	118.903	188.768	49.0386	0.259782	-1.94463	0.00727344	0.221323		Down	19.196	44.7095	35.9845	0.499744	13.5886	3.55409	XLOC_039488	NM_001001156.1	AC_000183.1:45844308:45913044:-	349	2
TCONS_00056886	141.735	0.27847	283.191	1016.96	9.99004	0.0445906	0.576277		Up	2.20831e-07	0.10625	1.22562e-09	2.3918e-15	106.509	0	XLOC_039721	XM_010820339.1	AC_000184.1:30557257:30559753:+	444	2
TCONS_00056970	53.7236	2.70841	104.739	38.6717	5.27321	2.66564e-06	0.000461956		Up	0	0.264243	0.259056	4.05622	2.91995	3.74377	XLOC_039772		AC_000184.1:38144404:38199834:+	931	3
TCONS_00056971	74.3104	14.7649	133.856	9.0658	3.18043	2.30438e-05	0.0033279		Up	0.126561	0.39382	0.77598	1.52744	2.91979	2.03616	XLOC_039773		AC_000184.1:38270262:38275718:+	2135	2
TCONS_00057011	56.9573	23.0404	90.8742	3.94412	1.9797	0.0331921	0.49164		Up	2.36463	2.31951	1.63096	3.11835	4.94857	5.01042	XLOC_039789	XM_010820396.1	AC_000184.1:41404030:41456934:+	672	2
TCONS_00057254	50.7615	0	101.523	Inf	Inf	0.0069171	0.220611		Up	0	0	0	1.97917	1.60229	7.6264	XLOC_039977		AC_000184.1:24995460:24996697:-	704	2
TCONS_00057351	27.7734	43.1715	12.3752	0.286653	-1.80262	0.0461759	0.579875		Down	8.01432	1.96139	5.53191	1.02478	1.57819	0.310532	XLOC_040026	XM_005226159.2	AC_000184.1:37993895:38069759:-	527	2
TCONS_00057867	60.9933	15.2533	106.733	6.99738	2.80682	0.00468632	0.184601		Up	0.22463	0.976907	0.568558	2.96511	1.35463	2.15707	XLOC_040469		AC_000185.1:27258357:27262960:+	1557	2
TCONS_00059095	108.213	153.755	62.6708	0.407601	-1.29477	0.0137049	0.276169		Down	9.18742	7.83149	9.56088	2.9063	2.37914	1.05632	XLOC_041377	XM_005226883.2	AC_000186.1:41653069:41654845:+	1081	2
TCONS_00059180	640.371	111.715	1169.03	10.4644	3.38741	9.27043e-12	4.01641e-09		Up	5.22827	29.1708	10.7243	92.8825	104.541	72.1498	XLOC_041429		AC_000186.1:44278771:44312607:+	451	2
TCONS_00059195	100372	45778.2	154966	3.38516	1.75922	0.0008607	0.0606206		Up	1805.28	2004.48	1842.04	3284.65	3996.81	3170.95	XLOC_041429	XM_005227078.1	AC_000186.1:44337488:44414405:+	1506	2
TCONS_00059482	17.708	30.7723	4.64377	0.150908	-2.72826	0.0122593	0.262288		Down	4.42447	2.20702	2.24996	0.777486	3.87638e-13	2.93022e-22	XLOC_041606	NM_001101858.2	AC_000186.1:5904661:5907241:-	655	2
TCONS_00059501	51.936	4.03972	99.8323	24.7127	4.62718	0.0120102	0.260574		Up	2.76513e-08	0.45755	0.637043	8.05156	0.0123881	4.48595	XLOC_041617		AC_000186.1:8562343:8568120:-	698	3
TCONS_00059619	9.78986	2.10569	17.474	8.29847	3.05284	0.0425573	0.576277		Up	0	0	1.54582	3.27598	3.60734	1.15341	XLOC_041703	NM_001113313.2	AC_000186.1:28590618:28593092:-	249	2
TCONS_00061165	134.747	1.39235	268.102	192.554	7.58912	0.0174831	0.322321		Up	0	0.338818	0	3.36492	5.47919	18.7899	XLOC_042757	XM_010822128.1	AC_000187.1:123798690:123934606:+	765	2
TCONS_00061670	105.628	141.956	69.3006	0.488183	-1.03451	0.0444299	0.576277		Down	4.56939	3.71709	4.29599	0.901092	1.56034	0.987432	XLOC_043177		AC_000187.1:15643135:15693135:-	2109	2
TCONS_00061720	457.573	195.509	719.637	3.68084	1.88004	0.00298664	0.147827		Up	4.53691	4.55654	5.03037	10.7181	8.44353	8.42646	XLOC_043200	XM_005201010.2	AC_000187.1:19081044:19152679:-	2580	2
TCONS_00062270	1588.71	2356.32	821.1	0.348466	-1.52091	0.000177062	0.0170471		Down	228.291	139.86	186.596	11.858	78.4846	29.6077	XLOC_043630	NM_174191.2	AC_000187.1:91193074:91194951:-	796	2
TCONS_00062276	2528	3542.09	1513.92	0.42741	-1.22631	0.00200398	0.106058		Down	72.4979	48.9758	59.3392	7.85071	28.9384	10.9286	XLOC_043630	NM_174191.2	AC_000187.1:91193074:91197655:-	3666	3
TCONS_00062278	773.533	1145.59	401.472	0.350449	-1.51272	0.000329444	0.0259512		Down	37.1967	26.1924	28.7563	2.58602	13.0978	4.60608	XLOC_043630	NM_174191.2	AC_000187.1:91193074:91197840:-	2324	3
TCONS_00062289	1585.6	2157.74	1013.46	0.469685	-1.09023	0.00654293	0.214698		Down	97.5207	59.7479	80.9007	9.54497	42.2664	16.7142	XLOC_043630	NM_174191.2	AC_000187.1:91193074:91214853:-	1698	3
TCONS_00062587	121.366	1.11388	241.619	216.917	7.761	0.00440558	0.181783		Up	0	0.199223	0	2.91012	5.19231	11.5021	XLOC_043847		AC_000187.1:124249850:124251661:-	1033	2
TCONS_00062732	17.323	6.23374	28.4122	4.55782	2.18834	0.0444755	0.576277		Up	0.722973	0.592603	0.400402	1.09662	2.28857	1.17656	XLOC_043952	XM_010822266.1	AC_000187.1:144578185:144636938:-	678	2
